# Supplementary material for: Draft Genome Sequence of Priestia sp. Strain TSO9, a Plant Growth-Promoting Bacterium Associated with Wheat (Triticum turgidum subsp. durum) in the Yaqui Valley, Mexico
Source: Plants (Basel). 2022 Aug 28;11(17):2231. doi: 10.3390/plants11172231 (PMC9460074; doi:10.3390/plants11172231)
Supplement: Supplementary file 1 [file plants-11-02231-s001.zip]

Archive with 1 entries (1 files):
- plants-1836313-supplementary.pdf
